# Supplementary material for: Associations Between Symptom Complexity and Acute Care Utilization Among Adult Advanced Cancer Patients Followed by a Palliative Care Service
Source: Curr Oncol. 2025 Jul 4;32(7):388. doi: 10.3390/curroncol32070388 (PMC12293374; doi:10.3390/curroncol32070388)
Supplement: Supplementary file 1 [file curroncol-32-00388-s001.zip]

Archive with 1 entries (1 files):
- curroncol-3714118-supplementary.pdf
